# Supplementary material for: A dataset of ambient sensors in a meeting room for activity recognition
Source: Sci Data. 2024 May 21;11:516. doi: 10.1038/s41597-024-03344-7 (PMC11109118; doi:10.1038/s41597-024-03344-7)
Supplement: Supplementary file 3 — datas t-confidence interval worksheet [file 41597_2024_3344_MOESM3_ESM.xlsx]

## Sheet: t-confidence interval
	Lower Bound	Upper Bound	Mean
	Eating				Phone Call				Reading				Small Talk				Study Together				Eating Together				Lab Meeting				Seminar				Technical_discussion
Aircon	0.032	0.253	0.143		0.001	0.053	0.027		0.025	0.088	0.056		0.08	0.221	0.15		-0.052	0.147	0.048		0.057	0.568	0.312		0.135	0.693	0.414		0.064	0.42	0.242		0.074	0.388	0.231
Light	-0.536	3.298	1.381		0.212	0.414	0.313		0.064	2.687	1.376		0.547	0.982	0.765		0.019	2.172	1.095		0.105	1.52	0.812		1.002	2.308	1.655		1.306	2.876	2.091		1.063	2.014	1.538
Projector	0	0	0		0	0	0		-0.005	0.014	0.005		0.003	0.128	0.065		-0.167	0.643	0.238		0	0	0		0.779	1.014	0.897		0.743	1.317	1.03		0.375	0.702	0.538
Podium	97.852	98.68	98.266		101.617	102.329	101.973		96.9	97.172	97.036		99.454	99.786	99.62		103.219	103.77	103.494		98.208	99.381	98.794		157.89	159.487	158.689		159.566	161.176	160.371		101.434	102.476	101.955
Door	0.958	1.375	1.167		0.946	1.094	1.02		1.507	2.066	1.786		2.513	3.5	3.007		2.674	9.231	5.952		0.966	7.846	4.406		8.821	17.316	13.069		5.764	16.812	11.288		6.829	12.171	9.5
Motion	2.02	31.361	16.69		23.751	51.102	37.427		12.977	22.328	17.653		38.332	72.099	55.216		-28.348	242.633	107.143		1.551	85.199	43.375		119.935	372.823	246.379		63.07	270.688	166.879		77.427	232.778	155.103
Seat	-0.083	3.178	1.548		0.218	0.556	0.387		1.161	2.407	1.784		2.805	5.862	4.333		0.312	8.354	4.333		-2.528	12.778	5.125		12.199	37.939	25.069		2.275	14.513	8.394		4.879	13.89	9.385
Sound	63.507	64.025	63.766		66.561	66.956	66.759		64.616	64.809	64.713		69.276	69.479	69.377		70.166	70.687	70.426		68.731	69.538	69.135		73.389	73.775	73.582		70.584	70.901	70.743		70.613	70.954	70.784
Temperature	24.58	24.619	24.6		25.005	25.04	25.023		24.273	24.289	24.281		24.686	24.707	24.697		24.225	24.253	24.239		24.172	24.231	24.202		24.81	24.83	24.82		25.162	25.191	25.177		25.234	25.27	25.252
Humidity	34.166	34.889	34.527		41.864	42.404	42.134		22.82	23.031	22.925		23.51	23.777	23.644		16.191	16.461	16.326		22.339	23.283	22.811		31.053	31.557	31.305		13.632	13.869	13.751		21.18	21.633	21.407
Brightness	107.964	111.165	109.564		86.564	89.634	88.099		71.006	71.724	71.365		80.266	81.303	80.785		36.816	38.009	37.413		73.283	75.888	74.585		85.689	88.189	86.939		69.72	71.363	70.542		83.43	84.961	84.195
